# Supplementary material for: C/EBP-Family Redundancy Determines Patient Survival and Lymph Node Involvement in PDAC
Source: Int J Mol Sci. 2023 Jan 12;24(2):1537. doi: 10.3390/ijms24021537 (PMC9867044; doi:10.3390/ijms24021537)
Supplement: Supplementary file 1 [file ijms-24-01537-s001.zip]

Archive with 1 entries (1 files):
- ijms-2057424-supplementary.pdf
